# Supplementary material for: Case Report: Emergency management of difficult airway in a thyroid cancer patient with undiagnosed tracheal diverticulum preoperatively and literature review
Source: Front Med (Lausanne). 2026 Jan 2;12:1739525. doi: 10.3389/fmed.2025.1739525 (PMC12808488; doi:10.3389/fmed.2025.1739525)
Supplement: Supplementary file 5 [file Table_5.XLSX]

## Sheet: Sheet1
Supplementary Table 5. Cases selected for inclusion.
No.	The first author	Year of Publication	Title	PMID	DOI
1	Sandipta Mitra	2023	Ventilation failure with elective tracheostomy during oral cancer surgery: a case of tracheal diverticulum	37072301	10.1136/bcr-2022-254134
2	Davies R	2000	Difficult tracheal intubation secondary to a tracheal diverticulum and a 90 degree deviation in the trachea	10947774	10.1046/j.1365-2044.2000.01664-18.x
3	Serene Li-Ling Ching	2003	Difficult lung isolation in a patient with an undiagnosed tracheal diverticulum	12827586	10.1016/s1053-0770(03)00063-6
4	René Agustin Flores-Franco	2015	Acquired Tracheal Diverticulum as an Unexpected Cause of Endotracheal Tube Cuff Leak	29967827	10.1515/jccm-2015-0024
5	Adhara Chakraborty	2020	Tracheal Diverticulum: Rare Presentation of Known Entity: A Case Report	32909716	10.1213/xaa.0000000000001262
6	Xiao Huang	2021	Anesthetic management of thoracoscopic pulmonary wedge resection with a giant tracheal diverticulum in the carina: a case report and review of the literature	34846921	10.1177/03000605211032855
7	Tingting Wan	2023	Ultrasound-Assisted Management for Tracheal Intubation in the Patient with Tracheal Diverticulum	37767048	10.1155/2023/5586490
8	Weiwei Zhou	2023	Rare and unexpected ventilation difficulties due to tracheal diverticulum: A case report	37565856	10.1097/md.0000000000034536
9	Gundega Ose	2024	Life-Threatening Tracheal Diverticulum Rupture Following Laparoscopic Cholecystectomy: A Rare Case Report	38840414	10.12659/ajcr.943639
10	Ikumi Sawada	2025	A Persistent Endotracheal Tube Cuff Leak Due to an Undiagnosed Tracheal Diverticulum: A Case Report	40590480	10.1213/xaa.0000000000002011
11	Mazul-Sunko B	2013	Pneumomediastinum related to distal tracheal diverticulum	23488851	10.1111/anae.12193
